# Supplementary material for: Apoptosis-Inducing Factor Deficiency Induces Tissue-Specific Alterations in Autophagy: Insights from a Preclinical Model of Mitochondrial Disease and Exercise Training Effects
Source: Antioxidants (Basel). 2022 Mar 7;11(3):510. doi: 10.3390/antiox11030510 (PMC8944439; doi:10.3390/antiox11030510)
Supplement: Supplementary file 1 [file antioxidants-11-00510-s001.zip]

Archive with 1 entries (1 files):
- antioxidants-1586780-supplementary.pdf
